# Supplementary material for: Comprehensive Assessment of Reactogenicity and Safety of the Live-Attenuated Chikungunya Vaccine (IXCHIQ®)
Source: Vaccines (Basel). 2025 May 28;13(6):576. doi: 10.3390/vaccines13060576 (PMC12197765; doi:10.3390/vaccines13060576)
Supplement: Supplementary file 1 [file vaccines-13-00576-s001.zip]

Archive with 1 entries (1 files):
- vaccines-3589586-supplementary.pdf
